# Supplementary material for: Unveiling the Molecular Mechanism of Trastuzumab Resistance in SKBR3 and BT474 Cell Lines for HER2 Positive Breast Cancer
Source: Curr Issues Mol Biol. 2024 Mar 21;46(3):2713–40. doi: 10.3390/cimb46030171 (PMC10969458; doi:10.3390/cimb46030171)
Supplement: Supplementary file 1 [file cimb-46-00171-s001.zip]

Archive with 2 entries (2 files):
- cimb-2866290-supplementary.xlsx
- Supplementary_data_fig_revised.pdf
